# Supplementary material for: Neurological Involvement in Children with COVID-19 and MIS-C: A Retrospective Study Conducted for More than Two Years in a Pediatric Hospital
Source: Children (Basel). 2022 Nov 24;9(12):1809. doi: 10.3390/children9121809 (PMC9777384; doi:10.3390/children9121809)
Supplement: Supplementary file 1 [file children-09-01809-s001.zip]

Archive with 1 entries (1 files):
- children-2020104-supplementary.pdf
